# Supplementary material for: Well-Preserved Urinary Bladder Anatomy in Rats After Minimally Invasive Surgery
Source: Biomedicines. 2025 Jan 24;13(2):285. doi: 10.3390/biomedicines13020285 (PMC11853525; doi:10.3390/biomedicines13020285)
Supplement: Supplementary file 1 [file biomedicines-13-00285-s001.zip]

Archive with 3 entries (3 files):
- Supplementary/Figure S1.pdf
- Supplementary/Table 1 S1_ARRIVE Author Checklist.pdf
- Supplementary/Table S2.png
